# Supplementary material for: Emotional Effects in Object Recognition by the Visually Impaired People in Grocery Shopping
Source: Sensors (Basel). 2022 Nov 3;22(21):8442. doi: 10.3390/s22218442 (PMC9654971; doi:10.3390/s22218442)
Supplement: Supplementary file 1 [file sensors-22-08442-s001.zip]

Archive with 1 entries (1 files):
- sensors-1933854-supplementary.pdf
